# Supplementary material for: A Study of the Adsorption Properties of Individual Atoms on the Graphene Surface: Density Functional Theory Calculations Assisted by Machine Learning Techniques
Source: Materials (Basel). 2024 Mar 20;17(6):1428. doi: 10.3390/ma17061428 (PMC10971905; doi:10.3390/ma17061428)
Supplement: Supplementary file 1 [file materials-17-01428-s001.zip]

Archive with 1 entries (1 files):
- materials-2656561-supplementary.pdf
